# Supplementary material for: The Poplar (Populus trichocarpa) Dehydrin Gene PtrDHN-3 Enhances Tolerance to Salt Stress in Arabidopsis
Source: Plants (Basel). 2022 Oct 13;11(20):2700. doi: 10.3390/plants11202700 (PMC9611832; doi:10.3390/plants11202700)
Supplement: Supplementary file 1 [file plants-11-02700-s001.zip]

Archive with 1 entries (1 files):
- plants-1918305-SI.pdf
